# Supplementary material for: Super-High Magnification Dermoscopy in 190 Clinically Atypical Pigmented Lesions
Source: Diagnostics (Basel). 2023 Jun 30;13(13):2238. doi: 10.3390/diagnostics13132238 (PMC10340569; doi:10.3390/diagnostics13132238)
Supplement: Supplementary file 1 [file diagnostics-13-02238-s001.zip]

Archive with 1 entries (1 files):
- diagnostics-2315078-supplementary.pdf
